# Supplementary material for: Nurses’ Knowledge and Attitudes towards Biosimilar Medicines as Part of Evidence-Based Nursing Practice—International Pilot Study within the Project Biosimilars Nurses Guide Version 2.0
Source: Int J Environ Res Public Health. 2022 Aug 19;19(16):10311. doi: 10.3390/ijerph191610311 (PMC9408045; doi:10.3390/ijerph191610311)
Supplement: Supplementary file 1 [file ijerph-19-10311-s001.zip]

Archive with 1 entries (1 files):
- ijerph-1815303-supplementary.pdf
